# Supplementary material for: Phosphorylation within Intrinsic Disordered Region Discriminates Histone Variant macroH2A1 Splicing Isoforms—macroH2A1.1 and macroH2A1.2
Source: Biology (Basel). 2021 Jul 13;10(7):659. doi: 10.3390/biology10070659 (PMC8301376; doi:10.3390/biology10070659)
Supplement: Supplementary file 1 [file biology-10-00659-s001.zip]

Archive with 1 entries (1 files):
- biology-1284247-supplementary.tiff
